# Supplementary material for: Head-to-Head Comparison of Nasopharyngeal, Oropharyngeal and Nasal Swabs for SARS-CoV-2 Molecular Testing
Source: Diagnostics (Basel). 2023 Jan 12;13(2):283. doi: 10.3390/diagnostics13020283 (PMC9857511; doi:10.3390/diagnostics13020283)
Supplement: Supplementary file 1 [file diagnostics-13-00283-s001.zip]

Archive with 1 entries (1 files):
- diagnostics-2070730-supplementary.pdf
